# Supplementary material for: Safety and Tolerability of Continuous Inhaled Iloprost Therapy for Severe Pulmonary Hypertension in Neonates and Infants
Source: Children (Basel). 2024 Jun 7;11(6):703. doi: 10.3390/children11060703 (PMC11201391; doi:10.3390/children11060703)
Supplement: Supplementary file 1 [file children-11-00703-s001.zip]

Archive with 1 entries (1 files):
- children-2998713-supplementary.pdf
